# Supplementary material for: Synthesis of a Rare Water-Soluble Silver(II)/Porphyrin and Its Multifunctional Therapeutic Effect on Methicillin-Resistant Staphylococcus aureus
Source: Molecules. 2022 Sep 15;27(18):6009. doi: 10.3390/molecules27186009 (PMC9501820; doi:10.3390/molecules27186009)
Supplement: Supplementary file 1 [file molecules-27-06009-s001.zip]

Archive with 1 entries (1 files):
- molecules-1895782-supplementary.pdf
